# Supplementary material for: Oxidative Stress Is a Concept, Not an Indication for Selective Antioxidant Treatment
Source: Antioxidants (Basel). 2023 May 30;12(6):1188. doi: 10.3390/antiox12061188 (PMC10295793; doi:10.3390/antiox12061188)
Supplement: Supplementary file 1 [file antioxidants-12-01188-s001.zip]

Archive with 1 entries (1 files):
- antioxidants-2389717-supplementary.pdf
